# Supplementary material for: Whole-genome sequencing of non-typeable Haemophilus influenzae isolated from a tertiary care hospital in Surabaya, Indonesia
Source: BMC Infect Dis. 2024 Oct 3;24:1097. doi: 10.1186/s12879-024-09826-8 (PMC11448046; doi:10.1186/s12879-024-09826-8)
Supplement: Supplementary file 2 — Additional file 2. Global dataset metadata. [file 12879_2024_9826_MOESM2_ESM.xlsx]

## Sheet: Sheet1
id	genotype	country	continent	specimen type	clonal_complex (MLST)	ST (MLST)	Contigs	Total length	N50	L50	%GC
3208	NT	Canada	North America		ST-139 complex	423	38	1851869	197856	3	37.98
3212	NT	Canada	North America		ST-472 complex	85	46	1801387	355578	2	37.93
3215	NT	Canada	North America		ST-1836 complex	424	20	1812818	992611	1	37.94
3219	NT	Canada	North America			410	21	1826597	1025118	1	38.04
3220	NT	Canada	North America		ST-3 complex	1	59	1829179	278496	3	38.12
3225	NT	Canada	North America		ST-390 complex	390	22	1786110	378475	2	37.95
3226	NT	Canada	North America		ST-163 complex	163	31	1923590	207827	4	38
3229	NT	Canada	North America		ST-395 complex	395	38	1789649	378534	2	37.97
3234	NT	Canada	North America		ST-155 complex	155	42	1783880	135120	3	37.89
3238	NT	Canada	North America		ST-395 complex	253	40	1786682	241481	3	37.98
3242	NT	Canada	North America		ST-105 complex	149	46	1928348	105461	6	38.1
3248	NT	Canada	North America		ST-11 complex	145	29	1816995	371503	2	37.93
3255	NT	Canada	North America		ST-425 complex	425	37	1783689	974263	1	37.86
3275	NT	Canada	North America	blood	ST-472 complex	1853	31	1790803	275486	2	37.91
3287	NT	France	Europe	blood	ST-163 complex	1411	51	1895900	104985	6	38.04
3293	NT	France	Europe	blood	ST-395 complex	388	25	1873160	511570	2	38.01
3294	NT	France	Europe	CSF	ST-163 complex	204	54	1830466	101362	7	37.99
3297	NT	France	Europe	CSF	ST-155 complex	155	33	1776309	134810	4	37.84
3301	NT	France	Europe	blood	ST-395 complex	388	61	1868326	94756	7	38.04
3342	NT	France	Europe	blood	ST-472 complex	156	47	1785311	156292	4	37.88
3349	NT	France	Europe	blood	ST-3 complex	2031	44	1868799	111072	6	38.05
3351	NT	France	Europe	blood	ST-11 complex	103	45	1893835	80874	7	38.04
3353	NT	France	Europe	blood	ST-425 complex	425	27	1770306	403240	2	37.83
3357	NT	France	Europe	blood	ST-425 complex	425	34	1767583	188503	3	37.85
3367	NT	France	Europe	blood	ST-11 complex	103	41	1892361	96347	6	38.05
3379	NT	France	Europe	blood	ST-3 complex	408	27	1803893	129675	5	37.99
3389	NT	France	Europe	CSF	ST-425 complex	425	42	1756510	99694	6	37.9
3407	NT	France	Europe	blood	ST-395 complex	388	68	1846489	92208	7	38.11
3408	NT	France	Europe	blood	ST-472 complex	2082	36	1781148	155246	3	37.88
3413	NT	France	Europe	blood	ST-165 complex	165	40	1839923	136637	5	37.88
3415	NT	France	Europe		ST-107 complex	107	27	1835802	163477	4	37.88
3416	NT	France	Europe	CSF	ST-11 complex	103	24	1896280	160956	4	38.02
3426	NT	France	Europe	CSF	ST-105 complex	105	66	1896216	70429	11	38.09
3428	NT	France	Europe	blood	ST-107 complex	159	36	1776251	137273	4	37.89
3433	NT	France	Europe	sputum	ST-395 complex	1854	42	1772780	117541	4	37.91
3438	NT	France	Europe	blood	ST-472 complex	156	47	1779700	107158	5	37.91
3443	NT	France	Europe	bronchoalveolar lavage	ST-396 complex	396	66	1802889	53141	9	37.94
3451	NT	France	Europe	CSF	ST-105 complex	105	94	1946710	92065	8	38.11
3452	NT	France	Europe	blood	ST-105 complex	568	60	1914017	96479	8	38.13
3489	NT	UK	Europe	sputum	ST-3 complex	143	194	1928773	85869	8	38.06
3510	NT	UK	Europe	sputum	ST-107 complex	107	111	1870350	414129	2	38.25
3515	NT	France	Europe	blood	ST-105 complex	280	57	1914510	102119	6	37.98
3516	NT	France	Europe	CSF		1780	43	1844586	114590	5	37.93
3521	NT	France	Europe	blood	ST-3 complex	143	37	1852138	123825	4	38.01
3522	NT	France	Europe	blood	ST-165 complex	165	53	1831964	99798	6	37.92
3528	NT	France	Europe	blood	ST-107 complex	1218	60	1780583	137228	3	37.88
3532	NT	France	Europe	blood	ST-395 complex	2086	40	1873368	136359	4	38.01
3535	NT	France	Europe	blood	ST-163 complex	1224	57	1896223	102633	6	38.03
3548	NT	France	Europe	CSF	ST-3 complex	2097	35	1844323	140098	4	38.11
3554	NT	France	Europe	bronchoalveolar lavage	ST-3 complex	1034	30	1771521	201796	3	37.91
3555	NT	France	Europe	blood	ST-34 complex	34	35	1791283	150559	3	37.84
3556	NT	France	Europe	CSF	ST-11 complex	134	60	1869812	130393	4	38.05
3566	NT	France	Europe	blood	ST-155 complex	155	72	1789522	62686	8	37.96
3579	NT	France	Europe	other	ST-3 complex	1524	27	1817734	217407	3	37.99
3580	NT	France	Europe	blood	ST-3 complex	14	23	1768207	142659	4	37.92
3583	NT	France	Europe	blood	ST-11 complex	103	30	1896253	164562	4	38.02
3584	NT	France	Europe	blood	ST-107 complex	107	30	1772723	143004	4	37.87
3594	NT	France	Europe	blood	ST-139 complex	2090	21	1823541	289795	3	37.98
3604	NT	France	Europe	CSF	ST-3 complex	14	21	1770741	200168	3	37.91
3621	NT	France	Europe	blood	ST-3 complex	582	38	1858028	98349	4	38.1
3629	NT	France	Europe	blood	ST-3 complex	508	29	1802920	172427	4	37.98
3633	NT	France	Europe	sputum	ST-3 complex	3	32	1771201	117574	4	37.96
3635	NT	France	Europe	blood	ST-139 complex	139	25	1819953	278388	3	38
3636	NT	France	Europe	CSF	ST-3 complex	136	34	1867472	200830	4	37.97
3638	NT	France	Europe	blood	ST-3 complex	367	38	1835450	140847	4	37.93
3641	NT	France	Europe	CSF	ST-107 complex	159	32	1777418	137735	4	37.89
3814	NT	Mexico	North America		ST-163 complex	524	61	1919794	128964	5	38.07
3822	NT	USA	North America		ST-105 complex	112	31	1921892	129271	6	38.02
3834	NT	USA	North America		ST-3 complex	3	34	1935347	210763	4	38.23
3850	NT	USA	North America		ST-3 complex	40	21	1860425	213382	3	38.08
3852	NT	USA	North America		ST-11 complex	145	16	1817478	367290	2	37.93
3857	NT	USA	North America		ST-3 complex	404	18	1811543	410682	2	37.99
3858	NT	USA	North America		ST-3 complex	14	19	1827117	351084	3	37.94
3865	NT	USA	North America		ST-165 complex	165	29	1852303	385536	2	37.9
3868	NT	USA	North America	sputum	ST-11 complex	145	26	1861679	273260	3	38.01
3872	NT	USA	North America		ST-3 complex	40	23	1860012	213421	3	38.08
3874	NT	USA	North America		ST-34 complex	34	28	1796016	364812	2	37.85
3895	NT	USA	North America		ST-165 complex	165	29	1823479	385536	2	37.83
3897	NT	USA	North America		ST-11 complex	11	22	1866063	428205	2	38.01
3909	NT	USA	North America		ST-139 complex	398	24	1803283	349144	2	37.85
3944	NT	USA	North America		ST-105 complex	149	41	1846500	116220	6	37.96
3952	NT	USA	North America		ST-107 complex	107	19	1778681	367632	2	37.9
3971	NT	USA	North America		ST-107 complex	107	19	1777918	368192	2	37.89
3988	NT	USA	North America		ST-139 complex	139	18	1829452	420962	2	38
3992	NT	USA	North America		ST-3 complex	46	28	1871891	402128	2	38.01
3998	NT	USA	North America	sputum	ST-11 complex	103	41	1944642	154845	4	38.1
4005	NT	USA	North America		ST-11 complex	103	27	1936563	257628	3	38.07
4008	NT	USA	North America		ST-11 complex	11	22	1866324	428195	2	38.01
4020	NT	USA	North America		ST-163 complex	163	28	1918677	205606	4	38.01
4021	NT	USA	North America		ST-395 complex	395	23	1787789	368425	3	37.96
4022	NT	USA	North America		ST-3 complex	3	22	1820464	213082	3	37.98
4024	NT	USA	North America		ST-3 complex	14	16	1776805	362771	2	37.91
4032	NT	USA	North America		ST-34 complex	34	32	1864562	383756	2	38.01
4034	NT	USA	North America		ST-3 complex	14	17	1780411	348057	3	37.91
4036	NT	USA	North America		ST-11 complex	103	26	1900390	270025	3	38.03
4045	NT	USA	North America		ST-11 complex	103	29	1902032	270796	3	38.03
4048	NT	USA	North America		ST-390 complex	834	21	1778985	378877	2	37.96
4052	NT	USA	North America		ST-105 complex	105	35	1858897	134647	4	38.03
4054	NT	USA	North America		ST-105 complex	105	35	1861126	127604	4	38.04
4058	NT	USA	North America		ST-395 complex	388	24	1786182	390179	2	37.93
4080	NT	USA	North America		ST-472 complex	156	23	1829391	173271	3	37.95
4083	NT	USA	North America		ST-746 complex	824	22	1759308	988661	1	37.92
4086	NT	USA	North America		ST-105 complex	280	33	1922465	128681	5	38.06
4094	NT	USA	North America	CSF	ST-3 complex	3	36	1935922	210750	4	38.23
4099	NT	USA	North America		ST-11 complex	145	39	1861063	145195	3	38.01
4103	NT	USA	North America		ST-105 complex	149	31	1846445	134833	5	37.96
4107	NT	USA	North America		ST-3 complex	3	33	1991733	210863	4	38.24
4121	NT	USA	North America		ST-3 complex	14	14	1774872	412198	2	37.92
4132	NT	USA	North America		ST-472 complex	156	25	1790081	355520	2	37.89
4135	NT	USA	North America		ST-11 complex	134	22	1841289	205278	3	38
4146	NT	USA	North America		ST-3 complex	46	28	1909488	276095	3	38.06
4153	NT	USA	North America		ST-3 complex	1686	23	1842840	210507	3	37.94
4154	NT	USA	North America		ST-155 complex	155	30	1830127	223289	3	37.93
4162	NT	USA	North America		ST-165 complex	165	28	1851296	385228	2	37.9
4220	NT	USA	North America		ST-3 complex	14	24	1823328	242569	3	38.01
4231	NT	USA	North America		ST-11 complex	103	26	1901354	270812	3	38.03
4237	NT	USA	North America		ST-3 complex	14	16	1773705	403484	2	37.91
4243	NT	USA	North America		ST-746 complex	824	19	1856457	988720	1	38.02
4247	NT	USA	North America		ST-139 complex	139	15	1826897	421154	2	37.98
4279	NT	USA	North America	sputum	ST-390 complex	834	24	1789812	380214	2	37.97
4281	NT	USA	North America		ST-3 complex	3	39	1940947	210731	4	38.23
4288	NT	USA	North America		ST-11 complex	145	21	1817323	380981	2	37.93
4292	NT	USA	North America		ST-390 complex	785	22	1787053	380156	2	37.95
4300	NT	USA	North America		ST-139 complex	1761	17	1829397	421102	2	37.99
4304	NT	USA	North America		ST-3 complex	408	21	1809118	261160	3	37.98
4342	NT	USA	North America		ST-3 complex	143	22	1857878	221855	3	38.01
4343	NT	USA	North America		ST-390 complex	834	22	1788107	380086	2	37.96
4348	NT	USA	North America		ST-3 complex	14	20	1778236	371530	2	37.92
4362	NT	USA	North America		ST-11 complex	103	26	1902571	270116	3	38.04
4386	NT	USA	North America		ST-34 complex	34	25	1837592	364802	2	37.92
4388	NT	USA	North America		ST-3 complex	143	27	1867375	233276	3	38.05
4391	NT	USA	North America		ST-11 complex	145	27	1865845	190678	4	38
4396	NT	USA	North America	CSF	ST-107 complex	107	30	1839781	357624	3	37.94
4407	NT	USA	North America	CSF	ST-11 complex	103	33	1905403	149300	4	38.04
4418	NT	USA	North America		ST-3 complex	1034	27	1781861	367913	2	37.94
4427	NT	USA	North America		ST-105 complex	149	39	1932145	105150	6	38.14
4435	NT	USA	North America		ST-34 complex	34	30	1784503	364974	2	37.81
4478	NT	USA	North America		ST-3 complex	436	24	1798568	406359	2	37.91
4484	NT	USA	North America		ST-139 complex	139	18	1832440	420734	2	38
4555	NT	France	Europe	other	ST-3 complex	2097	38	1795821	119310	5	37.94
4564	NT	France	Europe	eye	ST-107 complex	107	23	1774544	240690	3	37.87
4566	NT	France	Europe	other	ST-3 complex	136	31	1868980	212073	3	38.04
4582	NT	France	Europe	blood	ST-3 complex	3	56	1968310	111354	6	38.28
4598	NT	France	Europe	blood	ST-395 complex	253	47	1768243	95902	7	37.93
4607	NT	France	Europe	blood	ST-3 complex	2097	28	1763964	140882	4	37.96
4613	NT	France	Europe	blood	ST-3 complex	3	78	1996684	87390	7	38.32
4628	NT	France	Europe	blood	ST-107 complex	1218	40	1823513	113495	5	37.95
4629	NT	France	Europe	blood	ST-395 complex	2086	35	1873577	189585	3	38
4632	NT	France	Europe	CSF	ST-11 complex	103	36	1893785	159932	5	38.04
4635	NT	France	Europe	blood	ST-1836 complex	368	43	1827736	129693	5	37.9
4643	NT	France	Europe	blood	ST-3 complex	143	53	1904027	97832	7	38.1
4644	NT	France	Europe	CSF	ST-11 complex	103	60	1900262	78445	9	38.04
4646	NT	France	Europe	blood	ST-105 complex	568	80	1937684	49062	13	38.09
4657	NT	France	Europe	CSF	ST-396 complex	2437	101	1771353	40380	12	37.89
4659	NT	France	Europe	blood	ST-107 complex	159	47	1775388	101347	6	37.9
4678	NT	UK	Europe	sputum	ST-107 complex	107	51	1793428	368214	2	37.95
4679	NT	UK	Europe	sputum	ST-107 complex	107	38	1782453	151453	4	37.9
4683	NT	UK	Europe	sputum	ST-107 complex	107	111	1870350	414129	2	38.25
4689	NT	UK	Europe	sputum	ST-107 complex	107	42	1789773	368189	2	37.95
4730	NT	France	Europe	joint aspirate		1780	69	1807283	74653	8	37.94
4734	NT	France	Europe	blood	ST-155 complex	155	35	1776794	145114	4	37.85
4750	NT	France	Europe	blood	ST-3 complex	1449	43	1883432	166407	4	37.97
4752	NT	France	Europe	CSF	ST-425 complex	425	33	1765709	188545	4	37.84
4764	NT	France	Europe	blood	ST-165 complex	165	30	1830417	154570	4	37.91
4765	NT	France	Europe	CSF	ST-163 complex	524	47	1874452	107452	7	38.04
4777	NT	France	Europe	CSF	ST-107 complex	159	94	1746060	35635	16	38.05
4783	NT	France	Europe	CSF	ST-396 complex	396	71	1767157	62347	10	37.94
4785	NT	France	Europe	blood	ST-107 complex	1218	52	1817918	106359	6	37.99
4799	NT	France	Europe	blood	ST-3 complex	1524	35	1818221	244827	3	37.99
4825	NT	Cameroon	Africa	other	ST-11 complex	644	33	1859198	149194	4	38.01
4829	NT	Cameroon	Africa	other		2149	30	1861911	184273	2	38.02
4833	NT	Cameroon	Africa	sputum	ST-139 complex	243	26	1843374	246206	3	37.98
4840	NT	Cameroon	Africa	other	ST-3 complex	436	58	1910965	65986	9	38.05
4854	NT	Cameroon	Africa	other	ST-105 complex	149	46	1833893	134779	5	37.97
4865	NT	Cameroon	Africa	other	ST-165 complex	165	34	1846552	110361	5	37.89
4869	NT	Cameroon	Africa	other	ST-3 complex	860	47	2008904	115317	6	38.33
4885	NT	Cameroon	Africa	other	ST-3 complex	764	39	1919245	143001	5	38.08
5068	NT	USA	North America	other	ST-3 complex	33	1	1914490	1914490	1	38.16
5165	NT	USA	North America	sputum	ST-3 complex	140	123	1881548	43196	12	37.98
5171	NT	USA	North America	bronchoalveolar lavage	ST-3 complex	367	67	1846303	57014	9	37.97
5172	NT	USA	North America	bronchoalveolar lavage	ST-3 complex	367	63	1859236	55272	10	37.98
5178	NT	USA	North America		ST-396 complex	396	81	1836106	41147	12	37.95
5182	NT	USA	North America	blood	ST-472 complex	156	21	1773636	217329	3	37.87
5194	NT	Finland	Europe		ST-105 complex	13	98	1872595	82986	8	37.95
5195	NT	Finland	Europe		ST-34 complex	34	62	1847525	111356	6	37.95
5196	NT	Finland	Europe		ST-105 complex	13	65	1870901	105220	6	37.95
5217	NT	Spain	Europe		ST-396 complex	396	48	1785424	136822	3	37.86
5222	NT	Finland	Europe		ST-396 complex	1860	63	1782207	92620	7	37.87
5228	NT	Finland	Europe		ST-105 complex	13	52	1871464	123718	5	37.95
5229	NT	Finland	Europe		ST-155 complex	155	43	1777007	108574	5	37.85
5230	NT	Finland	Europe	ear	ST-3 complex	3	37	1815459	145197	5	38
5232	NT	Finland	Europe		ST-3 complex	40	41	1857457	130874	6	38.08
5234	NT	Finland	Europe		ST-3 complex	1	46	1821777	135094	5	38.04
5253	NT	Finland	Europe		ST-34 complex	1622	63	1788485	116353	5	37.85
5270	NT	South Korea	Asia		ST-11 complex	134	45	1841567	131717	5	38
5287	NT	UK	Europe	bronchoalveolar lavage	ST-34 complex	1622	1	1819370	1819370	1	38.02
5290	NT	Finland	Europe	ear	ST-105 complex	13	2	1925993	1799554	1	38.16
5301	NT	USA	North America	CSF	ST-163 complex	524	30	1857438	106282	5	37.99
5303	NT	USA	North America	ear	ST-139 complex	259	21	1780723	143259	4	37.85
5315	NT	Italy	Europe	throat swab	ST-105 complex	105	35	1935599	102797	7	38.13
5316	NT	Italy	Europe	CSF	ST-105 complex	105	33	1910278	104546	5	38.12
5317	NT	Italy	Europe	nasal/nasophyarinx swab	ST-139 complex	139	26	1835605	123586	4	38
5320	NT	Italy	Europe	blood	ST-11 complex	145	31	1896215	134543	5	38.09
5330	NT	Finland	Europe	ear	ST-165 complex	165	46	1843420	193240	3	37.88
5335	NT	Finland	Europe	ear	ST-105 complex	13	98	1872595	82986	8	37.95
5337	NT	Finland	Europe	ear	ST-105 complex	13	65	1870901	105220	6	37.95
5340	NT	Finland	Europe	ear	ST-3 complex	33	44	1832202	111025	6	37.94
5344	NT	Spain	Europe	ear	ST-3 complex	267	33	1780927	153504	4	37.87
5367	NT	Finland	Europe	ear	ST-155 complex	155	48	1782939	108646	5	37.84
5369	NT	Finland	Europe	ear	ST-105 complex	13	52	1871464	123718	5	37.95
5370	NT	Finland	Europe	ear	ST-155 complex	155	43	1777007	108574	5	37.85
5379	NT	Finland	Europe	ear	ST-3 complex	40	41	1857457	130874	6	38.08
5381	NT	Finland	Europe	ear	ST-3 complex	1	46	1821777	135094	5	38.04
5390	NT	Finland	Europe	ear	ST-746 complex	824	27	1753603	260198	3	37.91
5420	NT	Finland	Europe	ear	ST-396 complex	396	51	1828728	183746	3	37.86
5423	NT	Finland	Europe	ear	ST-11 complex	145	53	1877657	173046	4	37.96
5442	NT	Switzerland	Europe	blood	ST-3 complex	367	33	1842547	119602	5	37.95
5448	NT	Switzerland	Europe	other	ST-3 complex	143	29	1906889	123962	5	38.09
5549	NT	Japan	Asia	blood	ST-472 complex	156	24	1786109	275517	3	37.89
5553	NT	Japan	Asia	blood	ST-107 complex	159	83	1866700	46576	7	37.99
5556	NT	Japan	Asia	blood	ST-107 complex	107	51	1774536	99677	4	37.88
5604	NT	France	Europe	CSF	ST-425 complex	425	42	1805456	153217	5	37.89
5605	NT	France	Europe	bronchoalveolar lavage	ST-3 complex	1034	32	1768961	179969	3	37.92
5620	NT	France	Europe	blood	ST-3 complex	436	32	1789158	140653	4	37.9
5622	NT	France	Europe	blood	ST-1836 complex	1836	58	1979873	117661	4	38.26
5624	NT	France	Europe	blood	ST-425 complex	1191	34	1824212	189736	4	37.87
5633	NT	France	Europe	sputum	ST-395 complex	395	32	1768452	199322	3	37.92
5634	NT	France	Europe	other	ST-165 complex	165	51	1832530	81186	7	37.92
5748	NT	France	Europe	CSF	ST-395 complex	253	72	1822904	44160	13	37.99
5751	NT	France	Europe	blood	ST-165 complex	165	50	1840761	74968	8	37.89
5774	NT	France	Europe	blood	ST-3 complex	2031	33	1872556	155190	4	38.04
5778	NT	France	Europe	blood	ST-163 complex	1224	64	1919030	70970	10	38.11
5779	NT	France	Europe	CSF	ST-3 complex	697	41	1825773	139378	6	37.97
5781	NT	France	Europe	blood	ST-163 complex	1411	49	1877400	81801	8	37.99
5783	NT	France	Europe	blood	ST-139 complex	2111	35	1822082	113577	5	38
5787	NT	France	Europe	blood	ST-425 complex	2424	34	1822163	188998	5	37.89
5788	NT	France	Europe	blood	ST-425 complex	1191	40	1902902	121335	6	37.84
5791	NT	France	Europe	blood	ST-105 complex	105	58	1839868	68044	9	38.08
5807	NT	France	Europe	CSF	ST-11 complex	134	75	1851085	99545	7	38.02
5814	NT	France	Europe	CSF	ST-105 complex	105	49	1848868	99355	6	38.04
5816	NT	France	Europe	CSF	ST-139 complex	139	37	1824729	97436	6	37.99
5822	NT	France	Europe	blood	ST-3 complex	1034	39	1811028	107651	5	37.98
15781	NT	France	Europe	other	ST-395 complex	395	30	1777989	145541	4	37.92
15918	NT	Portugal	Europe	blood	ST-396 complex	396	39	1853344	145511	3	37.97
15920	NT	Portugal	Europe	blood	ST-139 complex	139	38	1827449	143021	4	37.99
15923	NT	Portugal	Europe	blood	ST-105 complex	1136	46	1908019	105094	6	38.01
15924	NT	Portugal	Europe	CSF	ST-390 complex	244	42	1787050	353053	2	37.95
15934	NT	Portugal	Europe	blood	ST-425 complex	425	102	1789849	86352	6	37.85
15939	NT	Portugal	Europe	blood	ST-107 complex	485	31	1781341	269374	3	37.89
15943	NT	Portugal	Europe	blood	ST-165 complex	165	58	1846790	97486	7	37.89
15944	NT	Portugal	Europe	blood	ST-746 complex	1813	36	1885756	171032	3	38.07
15945	NT	Portugal	Europe	blood	ST-155 complex	155	58	1827350	57320	9	37.94
15947	NT	Portugal	Europe	blood	ST-139 complex	139	27	1827512	142926	4	37.98
15949	NT	Portugal	Europe	blood	ST-155 complex	155	35	1819842	126756	4	37.89
15951	NT	Portugal	Europe	blood	ST-155 complex	155	45	1787515	135184	5	37.86
15956	NT	Portugal	Europe	CSF	ST-11 complex	103	34	1854968	139112	5	38.01
15957	NT	Portugal	Europe	CSF	ST-11 complex	103	27	1900865	207031	4	38.04
15961	NT	Portugal	Europe	CSF	ST-3 complex	143	44	1904776	125135	4	38.08
15963	NT	Portugal	Europe	blood	ST-746 complex	567	30	1800609	171838	3	38.05
15968	NT	Portugal	Europe	blood	ST-107 complex	1218	42	1788038	137544	4	37.89
15971	NT	Portugal	Europe	blood	ST-425 complex	1830	59	1779940	139590	6	37.84
16532	NT	Australia	Oceania	sputum	ST-107 complex	201	133	1784669	35460	16	37.86
16536	NT	Australia	Oceania	sputum	ST-1836 complex	2524	51	1762856	146123	4	37.9
16547	NT	Australia	Oceania	sputum	ST-107 complex	107	57	1785462	123208	5	37.89
16576	NT	Denmark	Europe	sputum	ST-3 complex	367	63	1846746	103368	6	37.95
16581	NT	Denmark	Europe	sputum	ST-11 complex	103	55	1901068	96368	7	38.03
16597	NT	Denmark	Europe	sputum	ST-472 complex	472	58	1789682	98034	7	37.89
16599	NT	Denmark	Europe	eye	ST-107 complex	2330	78	1782352	78626	7	37.91
16601	NT	Denmark	Europe	eye	ST-11 complex	103	64	1899609	62766	9	38.03
16603	NT	Denmark	Europe	eye	ST-395 complex	395	96	1788218	76480	8	37.97
16604	NT	Denmark	Europe	eye	ST-165 complex	165	64	1848427	76181	7	37.9
16607	NT	Denmark	Europe	ear	ST-11 complex	103	64	1900039	90042	8	38.04
16608	NT	Denmark	Europe	eye	ST-11 complex	103	41	1900081	116192	5	38.03
16619	NT	Denmark	Europe	sputum	ST-395 complex	388	84	1840824	146599	5	37.97
16623	NT	Denmark	Europe	sputum	ST-107 complex	107	64	1835985	137351	4	37.96
16624	NT	Denmark	Europe	ear	ST-3 complex	1034	52	1770425	111661	6	37.93
16626	NT	Australia	Oceania	sputum	ST-11 complex	103	73	1922994	67819	8	38.05
16632	NT	Australia	Oceania		ST-107 complex	1218	86	1834841	64861	7	37.97
16633	NT	Australia	Oceania	sputum	ST-746 complex	567	54	1868846	118666	6	38.11
16635	NT	Australia	Oceania		ST-107 complex	159	69	1789955	123618	5	37.91
16640	NT	Australia	Oceania		ST-107 complex	1218	71	1790316	103371	5	37.9
16647	NT	Australia	Oceania		ST-107 complex	2525	90	1787511	47852	12	37.87
16648	NT	Australia	Oceania		ST-107 complex	2525	82	1785409	59993	8	37.87
16650	NT	Australia	Oceania	sputum	ST-155 complex	155	74	1887767	91949	5	37.95
18507	NT	UK [Scotland]	Europe	sputum	ST-425 complex	425	31	1776651	1004535	1	37.84
19226	NT	UK [Scotland]	Europe	eye	ST-107 complex	107	29	1884158	413858	2	37.98
19464	NT	Indonesia	Asia	blood	ST-107 complex	2036	30	1870472	244159	3	38.01
19476	NT	Indonesia	Asia	blood	ST-107 complex	819	31	1818468	171533	3	37.96
19488	NT	Indonesia	Asia	blood	ST-107 complex	503	27	1779948	250466	3	37.87
19500	NT	Indonesia	Asia	blood	ST-396 complex	695	38	1774877	137102	5	37.86
19512	NT	Indonesia	Asia	other		2563	27	1814967	920796	1	37.84
19524	NT	Indonesia	Asia	blood	ST-11 complex	103	27	1899188	155971	4	38.03
19536	NT	Indonesia	Asia	other	ST-746 complex	2571	18	1830682	433432	2	38.09
19547	NT	Indonesia	Asia	blood	ST-3 complex	2579	26	1853037	134732	4	38.04
19548	NT	Indonesia	Asia	blood	ST-107 complex	485	27	1776175	240576	3	37.87
19704	NT	Indonesia	Asia	blood		2576	28	1856440	234643	2	38.05
19838	NT	Germany	Europe	other	ST-425 complex	425	43	1769413	100614	5	37.87
19840	NT	Germany	Europe	other	ST-3 complex	215	35	1819909	184091	4	38.06
19841	NT	Germany	Europe	other	ST-107 complex	159	45	1787158	173457	3	37.91
19845	NT	Germany	Europe	other	ST-105 complex	13	26	1872994	268168	3	38.01
19858	NT	Germany	Europe	other	ST-3 complex	1	45	1844497	111572	5	38.07
19867	NT	Germany	Europe	other	ST-11 complex	11	45	1869007	136485	4	38.01
19869	NT	Germany	Europe	ear		835	59	1892861	92448	8	38
19870	NT	Germany	Europe	eye	ST-472 complex	472	48	1791129	115580	6	37.91
19879	NT	Germany	Europe	other	ST-395 complex	556	37	1779974	174644	3	37.93
19882	NT	Germany	Europe	blood	ST-107 complex	633	44	1789129	137550	3	37.89
19883	NT	Germany	Europe	other	ST-11 complex	11	34	1870620	229731	3	38
19890	NT	Germany	Europe	sputum	ST-107 complex	1218	100	1825408	66584	7	38.02
19925	NT	Germany	Europe	other	ST-3 complex	14	25	1833512	415388	2	37.93
19926	NT	Germany	Europe	other	ST-3 complex	14	22	1775656	412448	2	37.92
19935	NT	Germany	Europe	other	ST-425 complex	425	23	1775217	972771	1	37.84
19936	NT	Germany	Europe	other		835	39	1925839	143478	4	38.01
19947	NT	Germany	Europe	other	ST-34 complex	34	39	1796749	364736	2	37.84
19954	NT	Germany	Europe	other	ST-1836 complex	368	25	1821109	995775	1	37.95
19960	NT	Germany	Europe	sputum	ST-155 complex	155	27	1779052	214300	3	37.84
19967	NT	Germany	Europe	other	ST-107 complex	159	47	1788228	354860	2	37.9
19969	NT	Germany	Europe	bronchoalveolar lavage	ST-163 complex	204	41	1850424	138691	4	37.94
19970	NT	Germany	Europe	bronchoalveolar lavage	ST-472 complex	472	32	1790867	172752	3	37.89
19977	NT	Germany	Europe	other	ST-1836 complex	315	49	1917290	224742	3	38.1
19978	NT	Germany	Europe	other	ST-105 complex	105	59	1864441	118224	5	38.03
19980	NT	Germany	Europe	sputum	ST-396 complex	1202	52	1786274	202188	4	37.87
19981	NT	Germany	Europe	other	ST-163 complex	204	93	1801876	38594	15	38.01
19983	NT	Germany	Europe	sputum	ST-163 complex	204	49	1830407	138526	4	37.92
19985	NT	Germany	Europe	other	ST-11 complex	103	36	1902081	269919	3	38.03
19990	NT	Germany	Europe	other	ST-3 complex	14	74	1753018	40752	14	37.96
19992	NT	Germany	Europe	other	ST-425 complex	425	84	1758283	49757	12	37.92
19995	NT	Germany	Europe	bronchoalveolar lavage	ST-425 complex	425	29	1778785	981410	1	37.83
20005	NT	Germany	Europe	sputum	ST-3 complex	436	23	1801908	413286	2	37.92
20006	NT	Germany	Europe	other	ST-105 complex	13	67	1893930	111099	6	38.01
20010	NT	Germany	Europe	other	ST-3 complex	2700	46	1774100	142761	5	38
20026	NT	Germany	Europe	ear	ST-3 complex	143	57	1942707	155159	4	38.13
20027	NT	Germany	Europe	other	ST-425 complex	2701	25	1827154	421386	2	37.89
20039	NT	Germany	Europe	other	ST-105 complex	105	42	1864408	127977	4	38.02
20057	NT	Germany	Europe	sputum	ST-11 complex	11	51	1873731	139470	3	38
20062	NT	Germany	Europe	other	ST-107 complex	159	53	1871231	217404	3	37.93
20080	NT	Germany	Europe	bronchoalveolar lavage	ST-390 complex	834	49	1835764	289855	3	38.05
22935	NT	Norway	Europe	CSF		835	44	1886295	118656	5	38
22938	NT	Norway	Europe	CSF	ST-105 complex	105	40	1881473	104160	7	37.96
22940	NT	Norway	Europe	CSF	ST-425 complex	425	33	1774841	189494	3	37.89
22948	NT	USA	North America	CSF	ST-3 complex	1034	41	1774527	156524	4	37.9
22951	NT	USA	North America	CSF	ST-3 complex	136	49	1880293	187488	3	37.99
22958	NT	USA	North America	CSF	ST-11 complex	11	41	1823388	368593	2	37.97
22972	NT	The Netherlands	Europe	CSF	ST-3 complex	1	33	1810386	175775	3	38.01
22974	NT	The Netherlands	Europe	CSF	ST-139 complex	139	22	1856791	254357	3	38.02
22983	NT	The Netherlands	Europe	CSF	ST-139 complex	914	30	1784155	143644	5	37.87
22984	NT	The Netherlands	Europe	CSF	ST-3 complex	143	33	1858550	143692	4	38.01
22998	NT	UK	Europe	sputum		311	31	1843565	176724	3	37.93
23000	NT	UK	Europe	sputum	ST-107 complex	201	32	1771109	133747	6	37.88
23002	NT	UK	Europe	sputum	ST-3 complex	409	43	1774601	91977	7	37.95
23006	NT	UK	Europe	sputum		311	34	1844038	307310	2	37.94
23011	NT	UK	Europe	sputum	ST-3 complex	1034	39	1819008	100392	5	38
23016	NT	UK	Europe	sputum	ST-3 complex	409	52	1769764	69902	9	37.95
23018	NT	UK	Europe	sputum	ST-3 complex	409	45	1771809	74861	6	37.96
23019	NT	UK	Europe	sputum		311	55	1860855	176812	3	37.95
23022	NT	UK	Europe	sputum	ST-3 complex	1034	41	1818640	116272	5	38
23032	NT	UK	Europe	sputum	ST-3 complex	436	23	1797520	412936	2	37.91
23033	NT	Spain	Europe	sputum	ST-11 complex	103	35	1895657	98470	5	38.03
23035	NT	UK	Europe	sputum	ST-3 complex	1034	57	1812383	65283	8	38.03
23040	NT	UK	Europe	sputum	ST-3 complex	215	20	1842375	148388	3	38.09
23043	NT	UK	Europe	sputum	ST-34 complex	357	40	1835905	110274	5	37.92
23047	NT	UK	Europe	sputum		311	31	1843192	414742	2	37.94
23048	NT	UK	Europe	sputum	ST-396 complex	396	52	1782909	91813	8	37.87
23057	NT	UK	Europe	sputum		311	40	1842097	155579	4	37.94
23064	NT	UK	Europe	sputum		311	32	1843954	173182	4	37.94
23081	NT	UK	Europe	sputum	ST-3 complex	409	36	1774637	139437	5	37.93
23082	NT	UK	Europe	sputum	ST-11 complex	11	53	1907554	138729	5	38.07
23089	NT	UK	Europe	sputum	ST-34 complex	357	41	1837375	117578	6	37.92
23090	NT	UK	Europe	sputum	ST-3 complex	436	59	1787507	70855	9	37.95
23092	NT	UK	Europe	sputum	ST-3 complex	1034	43	1818816	140119	5	38
23095	NT	UK	Europe	sputum		311	58	1837621	86003	7	37.97
23097	NT	UK	Europe	sputum		311	43	1842450	148323	4	37.95
23099	NT	UK	Europe	sputum	ST-34 complex	34	29	1791541	158953	4	37.89
23101	NT	UK	Europe	sputum	ST-11 complex	11	45	1902520	113192	5	38.07
23103	NT	UK	Europe	sputum	ST-107 complex	503	40	1827548	103724	5	37.91
23104	NT	UK	Europe	sputum		311	37	1841683	173182	3	37.96
23107	NT	UK	Europe	sputum	ST-107 complex	201	40	1773987	93913	6	37.88
23111	NT	Spain	Europe	sputum	ST-11 complex	644	47	1858100	90974	7	38
23117	NT	UK	Europe	sputum		311	36	1842758	176890	3	37.94
23125	NT	UK	Europe	sputum		311	49	1843461	84729	6	37.95
23127	NT	UK	Europe	sputum		311	37	1844954	176699	4	37.94
23132	NT	UK	Europe	sputum	ST-107 complex	819	30	1753914	137553	3	37.84
23136	NT	UK	Europe	sputum	ST-3 complex	1034	44	1814600	83871	8	38.01
23139	NT	UK	Europe	sputum		311	37	1839479	155675	4	37.96
23144	NT	UK	Europe	sputum		311	44	1841511	143201	5	37.95
23151	NT	UK	Europe	sputum	ST-3 complex	436	39	1799101	154458	4	37.93
23153	NT	UK	Europe	sputum	ST-3 complex	409	35	1774462	205912	3	37.93
23158	NT	UK	Europe	sputum	ST-11 complex	11	53	1901480	82041	5	38.09
23169	NT	UK	Europe	sputum		311	32	1842674	181715	3	37.94
23171	NT	UK	Europe	sputum	ST-3 complex	215	23	1842662	145986	3	38.09
23174	NT	UK	Europe	sputum	ST-3 complex	409	35	1775758	205896	3	37.93
23175	NT	UK	Europe	sputum		311	33	1843643	192310	4	37.94
23200	NT	UK	Europe	sputum		311	34	1844040	222634	2	37.93
23201	NT	UK	Europe	sputum	ST-34 complex	34	64	1783194	74532	9	37.94
23203	NT	The Netherlands	Europe		ST-165 complex	165	36	1839401	121296	5	37.87
23204	NT	UK	Europe	sputum	ST-3 complex	1034	42	1816518	70713	7	38.01
23209	NT	UK	Europe	sputum		311	34	1846203	164687	3	37.93
23214	NT	Spain	Europe	sputum	ST-139 complex	139	61	1883526	101786	6	38.04
23217	NT	UK	Europe	sputum	ST-155 complex	155	28	1772482	232728	3	37.85
23220	NT	UK	Europe	sputum		311	32	1843491	200356	3	37.94
23224	NT	UK	Europe	sputum	ST-3 complex	215	19	1842356	148391	3	38.08
23236	NT	UK	Europe	sputum	ST-34 complex	357	47	1834925	103399	6	37.93
23239	NT	Spain	Europe		ST-105 complex	105	73	1849453	58231	10	38.03
23242	NT	UK	Europe	sputum	ST-3 complex	409	39	1771881	95379	5	37.94
23244	NT	UK	Europe	sputum		311	31	1843745	230603	3	37.93
23248	NT	UK	Europe	sputum		311	31	1842490	192455	4	37.94
23250	NT	UK	Europe	sputum	ST-34 complex	34	32	1793017	136985	4	37.88
23256	NT	Spain	Europe	sputum	ST-107 complex	485	32	1774511	118359	5	37.87
23257	NT	UK	Europe	sputum		311	37	1844033	176734	4	37.93
23264	NT	UK	Europe	sputum	ST-3 complex	1034	36	1818719	140826	4	38
23267	NT	UK	Europe	sputum	ST-396 complex	396	53	1780298	86519	7	37.88
23271	NT	UK	Europe	sputum	ST-3 complex	1034	39	1819469	140752	5	38
23274	NT	UK	Europe	sputum		311	43	1842746	86393	5	37.95
23277	NT	UK	Europe	sputum	ST-3 complex	1034	38	1819026	99931	4	38.01
23278	NT	UK	Europe	sputum		311	34	1843692	230599	3	37.93
23279	NT	UK	Europe	sputum	ST-3 complex	1034	33	1817956	140884	5	38
23281	NT	UK	Europe	sputum	ST-107 complex	503	39	1826857	144993	5	37.91
23287	NT	UK	Europe	sputum	ST-3 complex	14	30	1775241	140894	3	37.92
23288	NT	UK	Europe	sputum	ST-3 complex	1034	39	1818134	116272	5	38
23298	NT	UK	Europe	sputum	ST-34 complex	357	39	1837352	129097	5	37.92
23300	NT	Spain	Europe	sputum	ST-395 complex	253	31	1769062	124865	5	37.9
23301	NT	UK	Europe	sputum	ST-11 complex	11	42	1905116	139369	5	38.07
23311	NT	UK	Europe	nasal/nasophyarinx swab		311	51	1803780	83138	6	37.91
23312	NT	UK	Europe	nasal/nasophyarinx swab	ST-34 complex	34	25	1793314	310202	3	37.88
23317	NT	UK	Europe	nasal/nasophyarinx swab	ST-163 complex	163	54	1898655	82919	8	38.05
23319	NT	USA	North America	nasal/nasophyarinx swab	ST-105 complex	149	67	1895423	101495	8	38.02
23320	NT	UK	Europe	nasal/nasophyarinx swab	ST-425 complex	425	27	1771164	188521	3	37.85
23328	NT	USA	North America	nasal/nasophyarinx swab	ST-105 complex	2712	225	2036378	72262	10	38.01
23332	NT	UK	Europe	nasal/nasophyarinx swab	ST-107 complex	201	32	1775659	136923	5	37.87
23333	NT	UK	Europe	nasal/nasophyarinx swab	ST-105 complex	13	47	1835465	105561	7	37.98
23335	NT	UK	Europe	nasal/nasophyarinx swab		410	33	1861166	184340	4	38.05
23341	NT	UK	Europe	nasal/nasophyarinx swab	ST-396 complex	1629	39	1776593	137478	4	37.86
23345	NT	UK	Europe	nasal/nasophyarinx swab	ST-107 complex	633	43	1779146	95979	5	37.87
23356	NT	UK	Europe	nasal/nasophyarinx swab	ST-3 complex	648	31	1767542	128907	6	37.95
23358	NT	USA	North America	nasal/nasophyarinx swab	ST-395 complex	395	47	1848303	206271	3	38.12
23364	NT	USA	North America	nasal/nasophyarinx swab	ST-472 complex	472	41	1801947	247702	3	38
23366	NT	USA	North America	nasal/nasophyarinx swab	ST-396 complex	396	43	1837604	115814	5	37.91
23370	NT	UK	Europe	nasal/nasophyarinx swab	ST-425 complex	705	32	1823353	199655	4	37.88
23376	NT	USA	North America	nasal/nasophyarinx swab	ST-163 complex	162	44	1889871	135037	5	38.01
23377	NT	UK	Europe	nasal/nasophyarinx swab	ST-11 complex	145	34	1817834	139519	5	37.95
23379	NT	UK	Europe	nasal/nasophyarinx swab	ST-165 complex	165	40	1842606	110381	5	37.88
23388	NT	UK	Europe	nasal/nasophyarinx swab	ST-425 complex	937	28	1766560	189621	4	37.85
23389	NT	UK	Europe	nasal/nasophyarinx swab	ST-34 complex	357	43	1837566	121340	6	37.92
23393	NT	UK	Europe	nasal/nasophyarinx swab	ST-105 complex	568	47	1915818	92689	7	38.12
23398	NT	UK	Europe	nasal/nasophyarinx swab	ST-34 complex	34	33	1789388	153995	5	37.89
23402	NT	UK	Europe	nasal/nasophyarinx swab	ST-34 complex	357	77	1827886	54914	10	37.98
23407	NT	UK	Europe	nasal/nasophyarinx swab	ST-11 complex	145	34	1854266	102777	4	37.99
23409	NT	USA	North America	nasal/nasophyarinx swab	ST-105 complex	149	58	1894806	91959	8	38.1
23411	NT	UK	Europe	nasal/nasophyarinx swab	ST-105 complex	105	55	1851192	67343	8	38.05
23417	NT	UK	Europe	nasal/nasophyarinx swab	ST-105 complex	105	43	1898108	130738	5	38.07
23421	NT	UK	Europe	nasal/nasophyarinx swab	ST-34 complex	34	25	1793140	218085	4	37.88
23424	NT	UK	Europe	nasal/nasophyarinx swab	ST-163 complex	1411	43	1960054	90457	8	38.09
23429	NT	USA	North America	nasal/nasophyarinx swab	ST-395 complex	2714	47	1843943	145406	5	38.08
23432	NT	UK	Europe	nasal/nasophyarinx swab	ST-425 complex	425	31	1772018	189470	4	37.83
23437	NT	UK	Europe	nasal/nasophyarinx swab	ST-107 complex	159	42	1826967	138127	6	37.97
23438	NT	UK	Europe	nasal/nasophyarinx swab		311	36	1857166	172814	3	37.96
23439	NT	UK	Europe	nasal/nasophyarinx swab	ST-472 complex	156	47	1784235	110315	6	37.9
23440	NT	UK	Europe	nasal/nasophyarinx swab	ST-396 complex	577	48	1838882	92555	6	37.87
23455	NT	UK	Europe	nasal/nasophyarinx swab	ST-105 complex	13	64	1828418	69094	9	38
23458	NT	UK	Europe	nasal/nasophyarinx swab	ST-107 complex	201	35	1776322	128079	5	37.88
23467	NT	USA	North America	nasal/nasophyarinx swab	ST-3 complex	2079	33	1883524	140888	4	38.06
23469	NT	USA	North America	nasal/nasophyarinx swab	ST-107 complex	107	29	1828819	187872	5	37.92
23473	NT	UK	Europe	nasal/nasophyarinx swab	ST-34 complex	357	46	1834493	107384	7	37.94
23478	NT	UK	Europe	nasal/nasophyarinx swab	ST-3 complex	1034	41	1772911	200130	3	37.92
23481	NT	UK	Europe	nasal/nasophyarinx swab	ST-11 complex	103	50	1936567	93744	7	38.1
23482	NT	UK	Europe	nasal/nasophyarinx swab	ST-11 complex	103	34	1901920	109530	5	38.04
23483	NT	UK	Europe	nasal/nasophyarinx swab	ST-425 complex	425	35	1818235	158644	5	37.89
23490	NT	UK	Europe	nasal/nasophyarinx swab	ST-105 complex	105	52	1871582	99368	8	38
23498	NT	UK	Europe	nasal/nasophyarinx swab	ST-107 complex	201	30	1822236	137333	5	37.95
23501	NT	UK	Europe	nasal/nasophyarinx swab	ST-3 complex	1034	37	1818369	140735	5	38
23502	NT	UK	Europe	nasal/nasophyarinx swab	ST-105 complex	105	43	1835732	103220	6	37.97
23507	NT	UK	Europe	nasal/nasophyarinx swab	ST-163 complex	163	41	1852738	87952	8	38
23523	NT	The Netherlands	Europe		ST-746 complex	716	46	1896594	61042	8	38.16
23525	NT	UK	Europe	sputum		311	44	1838816	83890	6	37.96
23526	NT	UK	Europe	sputum	ST-472 complex	156	71	1850638	61012	8	38.07
23563	NT	UK	Europe	nasal/nasophyarinx swab	ST-3 complex	180	30	1775121	142439	4	37.95
23565	NT	UK	Europe	nasal/nasophyarinx swab		410	28	1868858	271613	4	38.06
25075	NT	Portugal	Europe	other	ST-11 complex	11	73	1879955	77255	11	38
25076	NT	Portugal	Europe	blood	ST-105 complex	2746	81	1984159	92073	9	38.09
25087	NT	Portugal	Europe	blood	ST-3 complex	367	53	1837898	91823	8	37.94
25092	NT	Portugal	Europe	blood	ST-34 complex	34	40	1794654	106744	5	37.9
25095	NT	Portugal	Europe	blood	ST-3 complex	436	39	1795562	160160	3	37.89
25102	NT	Portugal	Europe	blood	ST-425 complex	2763	40	1835159	188935	4	37.9
25127	NT	Portugal	Europe	blood	ST-3 complex	436	23	1781474	147707	3	37.89
25129	NT	Portugal	Europe	blood	ST-107 complex	107	79	2083916	65511	10	37.95
25139	NT	Portugal	Europe	blood	ST-3 complex	46	46	1867687	201238	3	37.99
25143	NT	Portugal	Europe	blood	ST-34 complex	34	55	1846516	92158	6	38
25146	NT	Portugal	Europe	blood	ST-11 complex	145	46	1855924	100500	6	38
25148	NT	Portugal	Europe	blood	ST-3 complex	436	45	1783942	98958	6	37.96
25149	NT	Portugal	Europe	blood	ST-139 complex	914	28	1785103	150325	4	37.86
25155	NT	Portugal	Europe	blood	ST-107 complex	107	46	1829749	126758	5	37.94
25158	NT	Portugal	Europe	blood	ST-11 complex	103	47	1898212	104772	7	38.04
25164	NT	Portugal	Europe	CSF	ST-425 complex	425	34	1806094	904358	1	37.89
25169	NT	Portugal	Europe	blood	ST-3 complex	1034	41	1773232	191447	3	37.92
25174	NT	Portugal	Europe	blood	ST-107 complex	1218	43	1783123	124841	5	37.88
25177	NT	Portugal	Europe	blood	ST-107 complex	1218	106	1825396	112851	5	38.01
25178	NT	Portugal	Europe	blood	ST-165 complex	165	40	1886422	165227	4	37.94
25179	NT	Portugal	Europe	blood	ST-11 complex	103	41	1898892	146702	6	38.04
25185	NT	Portugal	Europe	blood	ST-139 complex	914	66	1833529	106679	6	37.95
25204	NT	Portugal	Europe	blood	ST-165 complex	165	43	1846482	211462	4	37.89
25210	NT	Portugal	Europe	blood	ST-11 complex	103	36	1891051	146673	5	38.03
25211	NT	Portugal	Europe	eye	ST-3 complex	3	60	1934358	100089	5	38.21
25216	NT	Portugal	Europe	blood	ST-11 complex	11	41	1863005	139369	4	38.01
25224	NT	Portugal	Europe	blood	ST-11 complex	11	35	1867612	139127	4	38
25245	NT	Portugal	Europe	sputum	ST-3 complex	1034	95	1762766	38317	16	37.98
25248	NT	Portugal	Europe	eye	ST-3 complex	1034	70	1767243	70710	8	37.94
25253	NT	Portugal	Europe	sputum	ST-11 complex	103	45	1898626	146115	5	38.04
25255	NT	Portugal	Europe	other	ST-11 complex	103	42	1897303	123498	4	38.04
25259	NT	Portugal	Europe	eye	ST-390 complex	244	87	1829061	42466	13	38.01
25262	NT	Portugal	Europe	sputum	ST-3 complex	14	45	1817132	116491	6	37.98
25279	NT	Portugal	Europe	eye	ST-3 complex	367	42	1833825	116354	5	37.93
25282	NT	Portugal	Europe	sputum	ST-1836 complex	2768	34	1780037	234104	3	37.88
25283	NT	Portugal	Europe	eye	ST-34 complex	34	146	1821533	27324	21	38.04
25296	NT	Portugal	Europe	eye	ST-472 complex	472	72	1769780	59216	10	38.01
25297	NT	Portugal	Europe	eye	ST-163 complex	204	78	1828829	57305	8	38.02
25298	NT	Portugal	Europe	blood	ST-11 complex	145	48	1816109	105883	7	37.95
25311	NT	Portugal	Europe	blood	ST-11 complex	103	49	1899643	123664	5	38.04
