# Supplementary material for: Whole-genome sequencing of non-typeable Haemophilus influenzae isolated from a tertiary care hospital in Surabaya, Indonesia
Source: BMC Infect Dis. 2024 Oct 3;24:1097. doi: 10.1186/s12879-024-09826-8 (PMC11448046; doi:10.1186/s12879-024-09826-8)
Supplement: Supplementary file 3 — Additional file 3. Virulence factors presence-absence of 10 non-typeable Haemophilus influenzae. [file 12879_2024_9826_MOESM3_ESM.xlsx]

## Sheet: Sheet1
Genome ID	hmw1A	hmw1B	hmw1C	hmw2A	hmw2B	hmw2C	hifA	hifB	hifC	hifD	hifE	hap	hia/hsf	oapA	ompP5	flp1	flp2	flp3	flpB	flpC	flpD	rcpA	rcpB	tadA	tadB	tadC	tadD	tadE	tadF	tadG	comE/pilQ	pilA	pilB	pilC	pilD	Other LOS (1)	Other LOS (2)	galE(LOS)	galU(LOS)	gmhA/lpcA	htrB	kdkA	kdsA	kdsB	kdtA	kfiC	kpsF	lex2A	lex2B
1	1	1	0	1	1	1	0	0	0	0	0	1	0	1	1	0	0	0	0	0	0	0	0	0	0	0	0	0	0	0	1	1	1	1	1	0	1	1	1	1	1	1	1	1	1	0	1	0	1
2	1	1	0	1	1	1	0	0	0	0	0	1	0	1	1	0	0	0	0	0	0	0	0	0	0	0	0	0	0	0	1	1	1	1	1	0	1	1	1	1	1	1	1	1	1	0	1	0	1
3	1	1	0	1	1	1	0	0	0	0	0	1	0	1	1	0	0	0	0	0	0	0	0	0	0	0	0	0	0	0	1	1	1	1	1	1	1	1	1	1	1	1	1	1	1	1	1	0	1
4	1	1	0	1	1	0	0	0	0	0	0	1	0	1	1	0	0	0	0	0	0	0	0	0	0	0	0	0	0	0	1	1	1	1	1	1	1	1	1	1	1	1	1	1	1	1	1	0	1
5	0	0	0	0	0	0	0	0	0	0	0	1	0	1	1	0	0	0	0	0	0	0	0	0	0	0	0	0	0	0	1	1	1	1	1	0	1	1	1	1	1	1	1	1	1	0	1	0	1
6	1	1	1	1	1	0	0	0	0	0	0	1	0	1	1	0	0	0	0	0	0	0	0	0	0	0	0	0	0	0	1	1	1	1	1	0	1	1	1	1	1	1	1	1	1	0	1	0	1
7	0	0	0	0	0	0	0	0	0	0	0	1	0	1	1	0	0	0	0	0	0	0	0	0	0	0	0	0	0	0	1	1	1	1	1	0	1	1	1	1	1	1	1	1	1	0	1	0	1
8	1	1	0	1	1	0	0	0	0	0	0	1	0	1	1	0	0	0	0	0	0	0	0	0	0	0	0	0	0	0	1	1	1	1	1	0	1	1	1	1	1	1	1	1	1	0	1	0	3
9	1	1	0	1	1	0	0	0	0	0	0	1	0	1	1	0	0	0	0	0	0	0	0	0	0	0	0	0	0	0	1	1	1	1	1	0	1	1	1	1	1	1	1	1	1	1	1	0	1
10	0	0	0	0	0	0	1	1	1	1	0	1	0	1	1	0	0	0	0	0	0	0	0	0	0	0	0	0	0	0	1	1	1	1	1	0	1	1	1	1	1	1	1	1	1	0	1	0	1
[truncated: 77 more columns]

## Sheet: VF gene
VFclass	Virulence factors	Related genes	H.ducreyi 35000HP	H.influenzae 86-028NP(non-typeable)	H.influenzae PittEE(nontypeable)	H.influenzae PittGG(nontypeable)	H.influenzae Rd KW20(serotype d)	H.somnus 129PT	H.somnus 2336
			chromosome (NC_002940)	chromosome (NC_007146)	chromosome (NC_009566)	chromosome (NC_009567)	chromosome (NC_000907)	chromosome (NC_008309)	chromosome (NC_010519)
Adherence	HMW1	hmw1A	-	NTHI1983	CGSHiEE_03650	-	-	-	-
		hmw1B	-	NTHI1984	CGSHiEE_03645	-	-	-	-
		hmw1C	HD1895	NTHI1985	CGSHiEE_03640	-	-	-	-
	HMW2	hmw2A	-	NTHI1450	CGSHiEE_05600	-	-	-	-
		hmw2B	-	NTHI1449	CGSHiEE_05605	-	-	-	-
		hmw2C	-	NTHI1448	CGSHiEE_05610	-	-	-	-
	Haemagglutinating pili	hifA	-	-	-	CGSHiGG_10025	-	-	-
		hifB	-	-	-	CGSHiGG_10030	-	-	-
		hifC	-	-	-	CGSHiGG_10035	-	-	-
		hifD	-	-	-	CGSHiGG_10040	-	-	-
		hifE	-	-	-	CGSHiGG_10045	-	-	-
	Haemophilus adhesion and penetration (Hap)	hap	-	NTHI0354	-	-	-	-	-
	Hia/Hsf	hia/hsf	-	-	-	CGSHiGG_02400	HI1731a	-	-
	OapA	oapA	HD0651	NTHI0448	CGSHiEE_01380	CGSHiGG_04450	HI0330	HS_1287	HSM_0331
	P5 protein	ompP5	HD0045; HD0046	NTHI1332	CGSHiEE_06225	-	HI1164	HS_1035	HSM_1513
	The tad locus	flp1	HD1312	-	-	-	-	-	-
		flp2	HD1311	-	-	-	-	-	-
		flp3	HD1310	-	-	-	-	-	-
		flpB	HD1309	-	-	-	-	-	-
		flpC	HD1308	-	-	-	-	-	-
		flpD	HD1305	-	-	-	-	-	-
		rcpA	HD1307	-	-	-	-	-	-
		rcpB	HD1306	-	-	-	-	-	-
		tadA	HD1304	-	-	-	-	-	-
		tadB	HD1303	-	-	-	-	-	-
		tadC	HD1302	-	-	-	-	-	-
		tadD	HD1301	-	-	-	-	-	-
		tadE	HD1300	-	-	-	-	-	-
		tadF	HD1299	-	-	-	-	-	-
		tadG	HD1298	-	-	-	-	-	-
	Type IV pili	comE/pilQ	HD0434	NTHI0560	CGSHiEE_00815	CGSHiGG_05395	HI0435	HS_1112	HSM_1067
		pilA	HD1123	NTHI0409	CGSHiEE_01560	CGSHiGG_04310	HI0299	HS_0250	HSM_0123
		pilB	HD1124	NTHI0408	CGSHiEE_01565	CGSHiGG_04305	HI0298	HS_1430	HSM_0217
		pilC	HD1125	NTHI0407	CGSHiEE_01570	CGSHiGG_04300	HI0297	HS_0457	HSM_0755
		pilD	HD1126	NTHI0406	CGSHiEE_01575	CGSHiGG_04295	HI0296	HS_0458	HSM_0756
Endotoxin	LOS	Undetermined	-	-	CGSHiEE_07700	-	HI0867	-	-
		Undetermined	HD1598	NTHI1224	CGSHiEE_06765	CGSHiGG_08950	HI1064	-	-
		galE	HD0829	NTHI0471	CGSHiEE_01245	CGSHiGG_04565	HI0351	HS_0789	HSM_1256
		galU	HD1431	NTHI0976	CGSHiEE_08000	CGSHiGG_07555	HI0812	HS_1117	HSM_1063
		gmhA/lpcA	HD1228	NTHI1350	CGSHiEE_06140	CGSHiGG_09600	HI1181	HS_1238	HSM_0840
		htrB	HD1106	NTHI1606	-	CGSHiGG_00325	HI1527	HS_0575	HSM_0924
		kdkA	HD1101	NTHI0367	CGSHiEE_01760	CGSHiGG_04085	HI0260.1	-	-
		kdsA	HD0857	NTHI1576	CGSHiEE_05365	CGSHiGG_00170	HI1557	HS_0946	HSM_1421
		kdsB	HD0334	NTHI0068	CGSHiEE_03010	CGSHiGG_02800	HI0058	HS_0658	HSM_0998
		kdtA	HD0454	NTHI0772	CGSHiEE_08940	CGSHiGG_06540	HI0652	HS_1590	HSM_0421
		kfiC	-	-	CGSHiEE_07695	CGSHiGG_07875	HI0868	-	-
		kpsF	HD1168	NTHI1981	CGSHiEE_03670	CGSHiGG_02125	HI1678	HS_0918	HSM_1396
		lex2A	-	NTHI0910*	CGSHiEE_08335	CGSHiGG_07260	-	-	-
		lex2B	HD1721	NTHI0913	CGSHiEE_08330	CGSHiGG_07265	-	HS_0638	HSM_0979
		lgtA	HD0466	NTHI1474	-	CGSHiGG_00020	HI1578	HS_0636a*	HSM_0975
		lgtC	HD1090	NTHI0365	CGSHiEE_01770	-	HI0258	HS_0636	-
		lgtF	HD1201	NTHI0773	CGSHiEE_08935	CGSHiGG_06545	HI0653	HS_0291	HSM_0164
		lic2A	HD0472	NTHI0677	CGSHiEE_00225	CGSHiGG_06005	HI0550	HS_0637	HSM_0977; HSM_0978
		lic3A	-	NTHI0472; NTHI1034	CGSHiEE_01240; CGSHiEE_07715	CGSHiGG_04570; CGSHiGG_07845	HI0352	-	-
		licA	HD1021*	NTHI1597	CGSHiEE_05255	CGSHiGG_00115; CGSHiGG_00280	HI1537	HS_1461	HSM_0542
		licB	-	NTHI1596	CGSHiEE_05260	CGSHiGG_00110; CGSHiGG_00275	HI1538	HS_1460	HSM_0543
		licC	-	NTHI1595	CGSHiEE_05265	CGSHiGG_00105; CGSHiGG_00270	HI1539	HS_1459	HSM_0544
		licD	-	NTHI1594	-	CGSHiGG_00100; CGSHiGG_00265	HI1540	HS_1458	HSM_0545
		lpsA	-	NTHI0926	CGSHiEE_08265	CGSHiGG_07320	HI0765	-	-
		lpt6	-	NTHI0383	CGSHiEE_01675	CGSHiGG_04175	HI0275	HS_0234	HSM_0102
		lpxA	HD1187	NTHI1222	CGSHiEE_06775	-	HI1061	HS_1359	HSM_0256
		lpxB	HD0846	NTHI1220	CGSHiEE_06780	CGSHiGG_08930	HI1060	HS_1358	HSM_0257
		lpxC	HD0816	NTHI1312	CGSHiEE_06325	CGSHiGG_09380	HI1144	HS_0364	HSM_0634
		lpxD	HD1189	NTHI1082	CGSHiEE_07440	CGSHiGG_08135	HI0915	HS_0978	HSM_1456
		lpxH	HD1938	NTHI0892	CGSHiEE_08445	CGSHiGG_07140	HI0735	HS_0498	HSM_1773
		lpxK	HD0217	NTHI0069	CGSHiEE_03005	CGSHiGG_02805	HI0059	HS_0656	HSM_0996
		lsgA	HD0882	NTHI2007	CGSHiEE_03530	CGSHiGG_02250	HI1700	-	-
		lsgB	-	NTHI2006	-	CGSHiGG_02245	HI1699	-	HSM_1794
		lsgC	-	NTHI2005	CGSHiEE_03545	CGSHiGG_02235	HI1698	-	-
		lsgD	HD0883	NTHI2004	CGSHiEE_03550	CGSHiGG_02230	HI1697	-	-
		lsgE	HD0885	NTHI2003	CGSHiEE_03555	-	HI1696	-	-
		lsgF	HD0886	NTHI2002	CGSHiEE_03560	CGSHiGG_02215	HI1695	-	-
		msbA	HD1630	NTHI0072	CGSHiEE_03000	CGSHiGG_02810	HI0060	HS_1021	HSM_1499
		msbB	HD0404	NTHI0296	CGSHiEE_02255	CGSHiGG_03610	HI0199	HS_1202	HSM_0361
		neuA	HD0685	NTHI1891	CGSHiEE_04135	CGSHiGG_01585	HI1279	HS_0706	HSM_1117
		opsX/rfaC	HD0445	NTHI0368	-	CGSHiGG_04090	HI0261	HS_1611	HSM_0399
		orfE	-	-	CGSHiEE_07690	CGSHiGG_07880	HI0869	-	-
		orfM	HD1348	NTHI0366	CGSHiEE_01765	CGSHiGG_04080	HI0260	HS_0125	HSM_2010
		orfO	-	-	-	-	HI0870	-	-
		rfaD	HD1890	NTHI1278	CGSHiEE_06480	CGSHiGG_09225	HI1114	HS_1613	HSM_0397
		rfaE	HD1182	NTHI1607	CGSHiEE_05200	CGSHiGG_00330	HI1526	HS_0576	HSM_0925
		rfaF	HD0653	NTHI1272	CGSHiEE_06535	CGSHiGG_09175	HI1105	HS_1612	HSM_0398
		rffG	HD0687	NTHI1037	CGSHiEE_07665	CGSHiGG_07900	HI0873	HS_0707	HSM_1118
		siaA	HD0686	-	CGSHiEE_07675	CGSHiGG_07890	HI0871	-	HSM_1426
		waaQ	HD1202	NTHI0649	-	CGSHiGG_05865	HI0523	-	-
		wbaP/rfbP	-	-	CGSHiEE_07670	CGSHiGG_07895	HI0872	-	-
		wecA	HD1844	NTHI2025	CGSHiEE_03450	CGSHiGG_02330	HI1716	-	-
		yhbX	HD0371	NTHI1180	-	CGSHiGG_08625	HI1005	-	-
		yhxB/manB	HD1507	NTHI0899	CGSHiEE_08405	CGSHiGG_07190	HI0740	HS_1118; HS_1670	HSM_1832
Immune evasion	Exopolysaccharide	galE	HD0829	NTHI0471	CGSHiEE_01245	CGSHiGG_04565	HI0351	HS_0789	HSM_1256
		galU	HD1431	NTHI0976	CGSHiEE_08000	CGSHiGG_07555	HI0812	HS_1117	HSM_1063
		manA	HD0765	-	CGSHiEE_03480*	-	HI1710*	HS_0605	HSM_0956
		manB	HD1507	NTHI0899	CGSHiEE_08405	CGSHiGG_07190	HI0740	HS_1118; HS_1670	HSM_1062; HSM_1832
		mrsA/glmM	HD0201	NTHI1664	CGSHiEE_04920	-	HI1463	HS_0730	HSM_1197
		pgi	HD0418	NTHI1475	CGSHiEE_05470	CGSHiGG_00035	HI1576	HS_0938	HSM_1413
	IgA1 protease	iga1	-	NTHI1164	CGSHiEE_07015	-	HI0990	-	-
	P2 porin	ompP2	HD1433; HD1435	NTHI0225	CGSHiEE_02590	CGSHiGG_03275	HI0139	-	-
Iron uptake	Haemophilus iron transport locus	hitA	-	NTHI0177	CGSHiEE_02810	CGSHiGG_03025	HI0097	HS_0783	HSM_1250
		hitB	-	NTHI0179	-	-	HI0098	HS_0782	HSM_1249
		hitC	-	NTHI0180	CGSHiEE_02795	-	HI0099	HS_0781	HSM_1248
	Heme biosynthesis	hemA	-	-	-	-	-	HS_0810	HSM_1279
		hemB	-	-	-	-	-	HS_0548	HSM_1661
		hemC	-	-	-	-	-	HS_0044	HSM_1937
		hemD	HD1742	-	-	-	-	HS_0045	HSM_1938
		hemE	-	-	-	-	-	HS_1540	HSM_0564
		hemG	-	-	-	-	-	HS_1569	HSM_0443
		hemH	-	NTHI1329	CGSHiEE_06240	-	HI1160	HS_1047	HSM_1531
		hemL	-	-	-	-	-	HS_1229	HSM_0850
		hemM	HD1629	NTHI1435	CGSHiEE_05685	CGSHiGG_10085	HI1607	HS_0998	HSM_1476
		hemN	HD1668	NTHI0594	CGSHiEE_00675	CGSHiGG_05555	HI0463	HS_0472	HSM_0771
		hemR	-	NTHI0202	-	-	HI0113	HS_0728	HSM_1176
		hemX	HD1741	NTHI0858	CGSHiEE_01990	CGSHiGG_06950	HI0603m	HS_0046	HSM_1939
		hemY	HD1740	NTHI0857	CGSHiEE_01985	CGSHiGG_06945	HI0602	HS_0047	HSM_1940
	Heme/Hemopexin-binding complex	hxuA	-	NTHI0371	CGSHiEE_01735	-	HI0264	-	-
		hxuB	-	NTHI0370	CGSHiEE_01740	CGSHiGG_04100	HI0263	-	-
		hxuC	-	NTHI0369	CGSHiEE_01745	CGSHiGG_04095	HI0262	-	-
	Hemoglobin and hemoglobin-haptoglobin binding proteins (Hgps)	Undetermined	-	-	CGSHiEE_08890	CGSHiGG_06430	-	-	-
		hgbA	HD2025	-	-	-	HI1565m*	HS_0720*	HSM_1168
		hgpA	-	-	-	-		-	-
		hgpB	-	NTHI0782	CGSHiEE_00010	CGSHiGG_06590	HI0661	-	-
		hgpC	-	NTHI0840*	-	CGSHiGG_06875	HI0712	-	-
		hgpD	-	NTHI0736*	-	-	-	-	-
	Transferrin-binding protein 1	tbpA	-	NTHI1168	CGSHiEE_06995	-	HI0994	HS_0449	HSM_0750
	Transferrin-binding protein 2	tbpB	-	NTHI1169	CGSHiEE_06990	CGSHiGG_08580	HI0995	HS_0448	HSM_0749
	Acinetobactin(Acinetobacter)	basG	-	-	-	-	-	-	-
Toxin	Cytolethal distending toxin	cdtA	HD0902	-	-	-	-	-	-
		cdtB	HD0903	-	-	-	-	-	-
		cdtC	HD0904	-	-	-	-	-	-
	Hemolysin	hhdA	HD1327	-	-	-	-	-	-
		hhdB	HD1326	-	-	-	-	-	-
